# Supplementary material for: Conditions for Knowledge and Application of Vegetarian/Vegan Diets Among Secondary School Students: A Cross-Sectional Study
Source: Nutrients. 2026 Apr 11;18(8):1210. doi: 10.3390/nu18081210 (PMC13118344; doi:10.3390/nu18081210)
Supplement: Supplementary file 1 [file nutrients-18-01210-s001.zip]

Archive with 1 entries (1 files):
- nutrients-4185058-supplementary.pdf
